# Supplementary material for: Zoo-Sanitary Situation Assessment, an Initial Step in Country Disease Prioritization Process: Systematic Review and Meta-Analysis from 2000 to 2020 in Cameroon
Source: Pathogens. 2023 Aug 24;12(9):1076. doi: 10.3390/pathogens12091076 (PMC10537522; doi:10.3390/pathogens12091076)
Supplement: Supplementary file 1 [file pathogens-12-01076-s001.zip]

Archive with 1 entries (1 files):
- pathogens-2538444-supplementary.pdf
